# Supplementary material for: Has1 regulates consecutive maturation and processing steps for assembly of 60S ribosomal subunits
Source: Nucleic Acids Res. 2013 Jun 20;41(16):7889–904. doi: 10.1093/nar/gkt545 (PMC3763536; doi:10.1093/nar/gkt545)
Supplement: Supplementary Data [file supp_gkt545_nar-01122-r-2013-File012.xlsx]

## Sheet: Total-sheet
117, 118 = GAL-HAS1 RPF2-TAP Galactose						118:117 and 117:118 are controls to show that a fold change of 2 or more is significnant
119, 121 = GAL-HAS1 RPF2-TAP Glucose						Fold changes were normalized to the change in the TAP-tagged protein (RPF2)
Name		118:117	119:117	121:117		118:117 (/.96)		119:117 (/.1854)	Fold change		121:117 (/.787)	Fold change		117:118	119:118	121:118		117:118 (/1.019)		119:118 (/.19)	Fold change		121:118 (/.891)	Fold change		Average Fold change	SEM		Name	Function
Has1p		1.04713	0.0353183	0.0164437		1.09076		0.190498	-5.2494		0.0208942	-47.8602		0.937562	0.0337287	0.016293		0.92008		0.17752	-5.63318		0.0182861	-54.6862		-28.3572	6.65197		Has1p	ATP-dependent RNA helicase; localizes to both the nuclear periphery and nucleolus; highly enriched in nuclear pore complex fractions; constituent of 66S pre-ribosomal particles
Drg1		1.0666	0.0237684	0.0235505		1.11104		0.128201	-7.80027		0.0299244	-33.4176		0.92045	0.0235505	0.0220801		0.903287		0.12395	-8.06777		0.0247812	-40.3532		-22.4097	4.23838		Drg1	ATPase of the CDC48/PAS1/SEC18 (AAA) family, forms a hexameric complex; is essential for pre-60S maturation and release of several preribosome maturation factors; may be involved in degradation of aberrant mRNAs
Rpl10p		0.77983	0.092045	0.0359749		0.812323		0.496467	-2.01423		0.0457115	-21.8763		1.25892	0.114815	0.0401791		1.23545		0.604292	-1.65483		0.0450944	-22.1757		-11.9303	2.91478		Rpl10p	RPL
Rps3p		0.847227	0.0691831	0.042462		0.882529		0.373156	-2.67985		0.0539542	-18.5342		1.15878	0.0717794	0.0505825		1.13717		0.377786	-2.647		0.0567704	-17.6148		-10.369	2.22638		Rps3p	RPS
Rps19ap		1.43219	0.0887156	0.0496592		1.49186		0.478509	-2.08982		0.0630994	-15.848		0.685488	0.0724436	0.0428548		0.672707		0.381282	-2.62273		0.0480975	-20.7911		-10.3379	2.35931		Rps19ap	RPS
Rpl29p		0.580764	0.0122462	0.260615		0.604963		0.0660526	-15.1394		0.33115	-3.01978		1.69044	0.0134276	0.444631		1.65892		0.0706718	-14.1499		0.499025	-2.00391		-8.57826	1.75719		Rpl29p	RPL
Hca4p		0.954993	0.0110662	1.75388		0.994784		0.0596885	-16.7537		2.22857	2.22857		1.02802	0.0110662	1.8197		1.00885		0.0582434	-17.1693		2.04231	2.04231		-7.41303	2.7568		Hca4p	Putative nucleolar DEAD box RNA helicase; high-copy number suppression of a U14 snoRNA processing mutant suggests an involvement in 18S rRNA synthesis
Rps0bp		1.65959	0.0685488	0.083946		1.72874		0.369735	-2.70464		0.106666	-9.37507		0.591562	0.0505825	0.0570164		0.580532		0.266223	-3.75624		0.0639915	-15.6271		-7.86576	1.48634		Rps0bp	RPS
Rps1ap		1.30617	0.0207014	0.18197		1.36059		0.111658	-8.95591		0.23122	-4.32489		0.751623	0.0188799	0.140605		0.737608		0.099368	-10.0636		0.157806	-6.33691		-7.42033	0.647117		Rps1ap	RPS
Rps17ap		1.10662	0.0564937	0.083946		1.15273		0.304713	-3.28178		0.106666	-9.37507		0.887156	0.0510505	0.0751623		0.870614		0.268687	-3.7218		0.0843572	-11.8543		-7.05825	1.05834		Rps17ap	RPS
Rps15p		0.928966	0.047863	0.131826		0.967673		0.258161	-3.87355		0.167504	-5.97		1.05682	0.0487529	0.141906		1.03711		0.256594	-3.89721		0.159266	-6.27881		-5.0049	0.324718		Rps15p	RPS
Rps26ap		0.724436	0.0237684	0.356451		0.754621		0.128201	-7.80027		0.452924	-2.20788		1.35519	0.0237684	0.49204		1.32992		0.125097	-7.99381		0.552233	-1.81083		-4.9532	0.851009		Rps26ap	RPS
Arx1p		0.963829	0.0496592	0.149969		1.00399		0.267849	-3.73344		0.190557	-5.24777		1.01859	0.0505825	0.15417		0.999599		0.266223	-3.75624		0.17303	-5.77933		-4.6292	0.261002		Arx1p	Shuttling pre-60S factor; involved in the biogenesis of ribosomal large subunit biogenesis; interacts directly with Alb1; responsible for Tif6 recycling defects in absence of Rei1; associated with the ribosomal export complex
Rpl38p		1.15878	0.201372	0.113763		1.20706		1.08615	1.08615		0.144552	-6.91791		0.847227	0.180302	0.102802		0.83143		0.948957	-1.05379		0.115378	-8.66718		-3.88818	1.16186		Rpl38p	RPL
Nog2p		0.758578	0.0751623	0.114815		0.790185		0.405406	-2.46666		0.14589	-6.85448		1.2942	0.100925	0.148594		1.27006		0.531186	-1.88258		0.166772	-5.99622		-4.29999	0.622622		Nog2p	B factor
Nop53p		0.972747	0.0963829	0.125893		1.01328		0.519865	-1.92358		0.159965	-6.25137		1.00925	0.0954993	0.127057		0.990435		0.502628	-1.98954		0.142601	-7.01258		-4.29427	0.679328		Nop53p	Nucleolar protein; involved in biogenesis of the 60S subunit of the ribosome; interacts with rRNA processing factors Cbf5p and Nop2p; null mutant is viable but growth is severely impaired
Rps6bp		1.01859	0.119124	0.12942		1.06103		0.642525	-1.55636		0.164447	-6.081		0.963829	0.121339	0.127057		0.945858		0.638626	-1.56586		0.142601	-7.01258		-4.05395	0.725875		Rps6bp	RPS
Rpl35bp		1.02802	0.157036	0.122462		1.07085		0.847014	-1.18062		0.155606	-6.4265		0.954993	0.157036	0.121339		0.937186		0.826507	-1.20991		0.136183	-7.34307		-4.04003	0.826528		Rpl35bp	RPL
Rpl37ap		0.591562	0.331131	0.0862978		0.61621		1.78604	1.78604		0.109654	-9.11958		1.65959	0.519996	0.123595		1.62864		2.73682	2.73682		0.138715	-7.20905		-2.95144	1.52051		Rpl37ap	RPL
Nug1p		1.07647	0.138038	0.144544		1.12132		0.744544	-1.3431		0.183665	-5.44471		0.912011	0.130617	0.134276		0.895006		0.687458	-1.45463		0.150703	-6.63556		-3.7195	0.68094		Nug1p	GTPase that associates with nuclear 60S pre-ribosomes, required for export of 60S ribosomal subunits from the nucleus
Rpl2bp		0.963829	0.0751623	0.187068		1.00399		0.405406	-2.46666		0.237698	-4.20702		1.01859	0.0758578	0.185353		0.999599		0.399251	-2.50469		0.208028	-4.80704		-3.49635	0.29814		Rpl2bp	RPL
Rpl28p		0.990832	0.114815	0.155597		1.03212		0.619285	-1.61477		0.197709	-5.05795		0.990832	0.113763	0.161436		0.972357		0.598751	-1.67014		0.181185	-5.51922		-3.46552	0.528405		Rpl28p	RPL
Ssf2p		0.928966	0.037325	0.887156		0.967673		0.201322	-4.96718		1.12726	1.12726		1.05682	0.037325	0.946237		1.03711		0.196447	-5.09042		1.06199	1.06199		-1.96708	0.883955		Ssf2p	Protein required for ribosomal large subunit maturation, functionally redundant with Ssf1p; member of the Brix family
Rpl26bp		0.937562	0.267917	0.165959		0.976627		1.44507	1.44507		0.210875	-4.74214		1.04713	0.283139	0.169044		1.0276		1.49021	1.49021		0.189724	-5.27081		-1.76942	0.936026		Rpl26bp	RPL
Rpl31ap		1.08643	0.199526	0.195884		1.13169		1.07619	1.07619		0.2489	-4.01767		0.903649	0.18197	0.177011		0.8868		0.957737	-1.04413		0.198665	-5.03359		-2.2548	0.698072		Rpl31ap	RPL
Nop16p		1.1695	0.244343	0.195884		1.21823		1.31792	1.31792		0.2489	-4.01767		0.83946	0.210863	0.167494		0.823808		1.1098	1.1098		0.187985	-5.31958		-1.72738	0.859662		Nop16p	Constituent of 66S pre-ribosomal particles, involved in 60S ribosomal subunit biogenesis
YNL022C		1.25892	0.185353	0.233346		1.31138		0.999748	-1.00025		0.2965	-3.37268		0.77983	0.148594	0.185353		0.76529		0.782072	-1.27866		0.208028	-4.80704		-2.61466	0.45121		YNL022C	Putative cytosine 5-methyltransferase, contains seven beta-strand methyltransferase motif similar to NOP2/YNL061W; green fluorescent protein (GFP)-fusion protein localizes to the nucleus; predicted to be involved in ribosome biogenesis
Rps24ap		1.41906	0.0990832	0.349945		1.47818		0.534429	-1.87115		0.444657	-2.24892		0.691831	0.0855067	0.255859		0.678931		0.450035	-2.22205		0.287159	-3.48239		-2.45613	0.176372		Rps24ap	RPS
Enp1p		1.88799	0.0831764	0.534564		1.96666		0.448632	-2.229		0.679243	-1.47223		0.519996	0.0554626	0.343558		0.5103		0.291908	-3.42573		0.385587	-2.59345		-2.4301	0.202892		Enp1p	Protein associated with U3 and U14 snoRNAs, required for pre-rRNA processing and 40S ribosomal subunit synthesis; localized in the nucleus and concentrated in the nucleolus
Spb1p		0.862979	0.194089	0.203236		0.898936		1.04686	1.04686		0.258241	-3.87235		1.13763	0.222843	0.233346		1.11642		1.17286	1.17286		0.261892	-3.81837		-1.36775	0.715361		Spb1p	AdoMet-dependent methyltransferase involved in rRNA processing and 60S ribosomal subunit maturation; methylates G2922 in the tRNA docking site of the large subunit rRNA and in the absence of snR52, U2921; suppressor of PAB1 mutants
Rps12p		1.30617	0.0591562	0.731139		1.36059		0.319073	-3.13408		0.92902	-1.0764		0.751623	0.0529663	0.570164		0.737608		0.27877	-3.58718		0.639915	-1.56271		-2.34009	0.302314		Rps12p	RPS
Noc3p		0.972747	0.10666	0.30761		1.01328		0.575294	-1.73824		0.390864	-2.55844		1.00925	0.105682	0.310456		0.990435		0.556219	-1.79785		0.348435	-2.86997		-2.24113	0.140351		Noc3p	Protein that forms a nuclear complex with Noc2p that binds to 66S ribosomal precursors to mediate their intranuclear transport; also binds to chromatin to promote the association of DNA replication factors and replication initiation
Nsa2p		0.981748	0.164437	0.275423		1.02265		0.886932	-1.12748		0.349966	-2.85742		1	0.172187	0.280543		0.981354		0.906247	-1.10345		0.314864	-3.17598		-2.06608	0.27635		Nsa2p	B factor
Cgr1p		0.879022	0.325087	0.199526		0.915648		1.75344	1.75344		0.253528	-3.94434		1.11686	0.366438	0.224906		1.09604		1.92862	1.92862		0.252419	-3.96166		-1.05599	0.836489		Cgr1p	Protein involved in nucleolar integrity and processing of the pre-rRNA for the 60S ribosome subunit; transcript is induced in response to cytotoxic stress but not genotoxic stres
Dbp10p		1.23595	0.263027	0.277971		1.28744		1.4187	1.4187		0.353204	-2.83123		0.794328	0.212814	0.226986		0.779517		1.12007	1.12007		0.254755	-3.92534		-1.05445	0.680747		Dbp10p	B factor
Rps5p		1.20226	0.114815	0.428549		1.25236		0.619285	-1.61477		0.544534	-1.83643		0.816582	0.0963829	0.356451		0.801357		0.507278	-1.9713		0.400057	-2.49964		-1.98054	0.093998		Rps5p	RPS
Rps28ap		1.38038	0.235505	0.349945		1.4379		1.27025	1.27025		0.444657	-2.24892		0.711214	0.172187	0.275423		0.697952		0.906247	-1.10345		0.309117	-3.23503		-1.32929	0.484901		Rps28ap	RPS
Rpl19bp		1.07647	0.172187	0.376704		1.12132		0.928732	-1.07674		0.478658	-2.08917		0.912011	0.157036	0.349945		0.895006		0.826507	-1.20991		0.392756	-2.54611		-1.73048	0.176322		Rpl19bp	RPL
Rps31p		0.937562	0.343558	0.246604		0.976627		1.85306	1.85306		0.313347	-3.19135		1.04713	0.363078	0.270396		1.0276		1.91094	1.91094		0.303475	-3.29517		-0.68063	0.739867		Rps31p	RPS
Rpl17ap		1.00925	0.207014	0.356451		1.05131		1.11658	1.11658		0.452924	-2.20788		0.972747	0.203236	0.349945		0.95461		1.06966	1.06966		0.392756	-2.54611		-0.641937	0.502079		Rpl17ap	RPL
Rpl8ap		1.1695	0.608135	0.233346		1.21823		3.28012	3.28012		0.2965	-3.37268		0.83946	0.519996	0.197697		0.823808		2.73682	2.73682		0.221882	-4.5069		-0.465657	1.01108		Rpl8ap	RPL
Rpl21bp		0.903649	0.487529	0.21677		0.941301		2.6296	2.6296		0.275439	-3.63057		1.08643	0.534564	0.246604		1.06617		2.8135	2.8135		0.276772	-3.61308		-0.450138	0.915781		Rpl21bp	RPL
Spb4p		0.879022	0.316228	0.296483		0.915648		1.70565	1.70565		0.376726	-2.65445		1.11686	0.356451	0.334195		1.09604		1.87606	1.87606		0.375079	-2.66611		-0.434712	0.642702		Spb4p	Putative ATP-dependent RNA helicase, nucleolar protein required for synthesis of 60S ribosomal subunits at a late step in the pathway; sediments with 66S pre-ribosomes in sucrose gradients
Rpl43bp		0.912011	0.30479	0.328095		0.950011		1.64396	1.64396		0.416894	-2.39869		1.07647	0.310456	0.356451		1.05639		1.63398	1.63398		0.400057	-2.49964		-0.4051	0.590162		Rpl43bp	RPL
Rps18ap		0.946237	0.11695	0.731139		0.985664		0.630798	-1.58529		0.92902	-1.0764		1.03753	0.108643	0.794328		1.01818		0.571803	-1.74885		0.891502	-1.1217		-1.38306	0.0837966		Rps18ap	RPS
Nop15p		1.1272	0.220801	0.570164		1.17416		1.19094	1.19094		0.724478	-1.3803		0.870964	0.203236	0.501187		0.854724		1.06966	1.06966		0.5625	-1.77778		-0.22437	0.393353		Nop15p	A3 factor
Rrp17p		1.08643	0.383707	0.416869		1.13169		2.06962	2.06962		0.529694	-1.88788		0.903649	0.349945	0.380189		0.8868		1.84182	1.84182		0.4267	-2.34357		-0.0800037	0.589958		Rrp17p	A3 helicase
Rpl22ap		1.11686	0.328095	0.496592		1.1634		1.76966	1.76966		0.630994	-1.5848		0.879022	0.288403	0.440555		0.862632		1.51791	1.51791		0.49445	-2.02245		-0.0799193	0.500252		Rpl22ap	RPL
Rpl36bp		1.00925	0.239883	0.597035		1.05131		1.29387	1.29387		0.758622	-1.31818		0.972747	0.237684	0.586138		0.95461		1.25097	1.25097		0.657843	-1.52012		-0.0733655	0.389065		Rpl36bp	RPL
Rpl39p		1.01859	0.457088	0.331131		1.06103		2.46542	2.46542		0.420751	-2.3767		0.963829	0.444631	0.328095		0.945858		2.34016	2.34016		0.368233	-2.71567		-0.0716989	0.715275		Rpl39p	RPL
YBL028C		1	0.401791	0.369828		1.04167		2.16716	2.16716		0.469921	-2.12802		0.981748	0.401791	0.366438		0.963443		2.11469	2.11469		0.411266	-2.43152		-0.0694223	0.638845		YBL028C	Protein of unknown function that may interact with ribosomes; green fluorescent protein (GFP)-fusion protein localizes to the nucleolus; predicted to be involved in ribosome biogenesis
Rlp24p		0.772681	0.205116	0.554626		0.804876		1.10634	1.10634		0.704734	-1.41898		1.27057	0.260615	0.704693		1.24688		1.37166	1.37166		0.790901	-1.26438		-0.0513379	0.373805		Rlp24p	B factor
Alb1p		1.1272	0.544503	0.322107		1.17416		2.93691	2.93691		0.409284	-2.44329		0.870964	0.47863	0.283139		0.854724		2.51911	2.51911		0.317777	-3.14686		-0.0335342	0.801551		Alb1p	Shuttling pre-60S factor; involved in the biogenesis of ribosomal large subunit; interacts directly with Arx1p; responsible for Tif6p recycling defects in absence of Rei1p
Rpf2p		0.963829	0.185353	0.787046		1.00399		0.999748	-1.00025		1.00006	1.00006		1.01859	0.192309	0.809096		0.999599		1.01215	1.01215		0.908076	-1.10123		-0.0223174	0.297062		Rpf2p	tagged, b factor
Rpl4ap		0.937562	0.20893	0.685488		0.976627		1.12691	1.12691		0.871014	-1.14809		1.04713	0.218776	0.731139		1.0276		1.15145	1.15145		0.820583	-1.21865		-0.0220917	0.335318		Rpl4ap	RPL
Rpl37bp		0.954993	0.346737	0.469894		0.994784		1.87021	1.87021		0.59707	-1.67485		1.02802	0.359749	0.487529		1.00885		1.89342	1.89342		0.54717	-1.82759		0.0652989	0.52462		Rpl37bp	RPL
Rpl17bp		1.08643	0.325087	0.580764		1.13169		1.75344	1.75344		0.737947	-1.35511		0.903649	0.296483	0.529663		0.8868		1.56044	1.56044		0.594459	-1.6822		0.0691409	0.459993		Rpl17bp	RPL
Drs1p		1.25892	0.141906	1.59956		1.31138		0.765403	-1.3065		2.03248	2.03248		0.77983	0.115878	1.25892		0.76529		0.609883	-1.63966		1.41293	1.41293		0.124812	0.466826		Drs1p	B factor
Rps11bp		0.862979	0.291072	0.519996		0.898936		1.56997	1.56997		0.660732	-1.51347		1.13763	0.363078	0.630957		1.11642		1.91094	1.91094		0.708145	-1.41214		0.138823	0.463774		Rps11bp	RPS
Rpl24bp		1.13763	0.42462	0.529663		1.18503		2.29029	2.29029		0.673016	-1.48585		0.862979	0.349945	0.474242		0.846888		1.84182	1.84182		0.532258	-1.87879		0.191867	0.544443		Rpl24bp	B factor
Mrt4p		1.11686	0.30761	0.787046		1.1634		1.65917	1.65917		1.00006	1.00006		0.879022	0.280543	0.704693		0.862632		1.47654	1.47654		0.790901	-1.26438		0.717847	0.337595		Mrt4p	Protein involved in mRNA turnover and ribosome assembly, localizes to the nucleolus
Rpl12bp		1.39316	0.30761	1.00925		1.45121		1.65917	1.65917		1.28241	1.28241		0.704693	0.253513	0.717794		0.691554		1.33428	1.33428		0.805605	-1.2413		0.758637	0.335919		Rpl12bp	RPL
Erb1p		0.787046	0.229087	0.928966		0.819839		1.23564	1.23564		1.18039	1.18039		1.24738	0.255859	1.15878		1.22412		1.34662	1.34662		1.30054	1.30054		1.2658	0.0182254		Erb1p	A3 factor
Nip7p		0.809096	0.270396	0.831764		0.842808		1.45845	1.45845		1.05688	1.05688		1.21339	0.316228	1.02802		1.19076		1.66436	1.66436		1.15378	1.15378		1.33336	0.0698058		Nip7p	B factor
Nop7p		1.03753	0.380189	0.642688		1.08076		2.05064	2.05064		0.81663	-1.22455		0.946237	0.376704	0.608135		0.928594		1.98265	1.98265		0.682531	-1.46514		0.335904	0.48586		Nop7p	A3 factor
Nop2p		0.946237	0.299226	0.903649		0.985664		1.61395	1.61395		1.14822	1.14822		1.03753	0.301995	0.954993		1.01818		1.58945	1.58945		1.07182	1.07182		1.35586	0.0714386		Nop2p	B factor
Rpl23ap		1.21339	0.465586	0.679204		1.26395		2.51125	2.51125		0.863029	-1.15871		0.809096	0.413047	0.564937		0.79401		2.17393	2.17393		0.634048	-1.57717		0.487327	0.538371		Rpl23ap	RPL
Nsa1p		0.903649	0.436516	0.570164		0.941301		2.35445	2.35445		0.724478	-1.3803		1.08643	0.465586	0.625173		1.06617		2.45045	2.45045		0.701653	-1.42521		0.499849	0.549341		Nsa1p	B factor?
Tif6p		0.895365	0.409261	0.672977		0.932672		2.20745	2.20745		0.855116	-1.16943		1.09648	0.440555	0.737904		1.07603		2.31871	2.31871		0.828175	-1.20747		0.537313	0.49833		Tif6p	B factor
Rrp14p		0.954993	0.349945	0.946237		0.994784		1.88751	1.88751		1.20233	1.20233		1.02802	0.37325	0.981748		1.00885		1.96447	1.96447		1.10185	1.10185		1.53904	0.112448		Rrp14p	Essential protein, constituent of 66S pre-ribosomal particles; interacts with proteins involved in ribosomal biogenesis and cell polarity; member of the SURF-6 family
Rlp7p		1.0666	0.505825	0.570164		1.11104		2.72829	2.72829		0.724478	-1.3803		0.92045	0.474242	0.529663		0.903287		2.49601	2.49601		0.594459	-1.6822		0.540449	0.599311		Rlp7p	A3 factor
Nog1p		0.772681	0.376704	0.619441		0.804876		2.03184	2.03184		0.787092	-1.2705		1.27057	0.487529	0.77983		1.24688		2.56594	2.56594		0.87523	-1.14256		0.546182	0.509059		Nog1p	B factor
YMR310C		1.18032	0.405508	1.04713		1.2295		2.18721	2.18721		1.33053	1.33053		0.831764	0.340408	0.879022		0.816255		1.79162	1.79162		0.986557	-1.01363		1.07393	0.358765		YMR310C	Putative S-adenosylmethionine-dependent methyltransferase; predicted to be involved in ribosome biogenesis; green fluorescent protein (GFP)-fusion protein localizes to the nucleus; YMR310C is not an essential gene
Prp43p		0.847227	0.18197	1.55597		0.882529		0.9815	-1.01885		1.97709	1.97709		1.15878	0.248886	1.8197		1.13717		1.30992	1.30992		2.04231	2.04231		1.07762	0.359073		Prp43p	RNA helicase, A2 cleavage/A3 cleavage
Rps10ap		1.27057	0.691831	0.474242		1.32351		3.73156	3.73156		0.602595	-1.65949		0.772681	0.539511	0.37325		0.758273		2.83953	2.83953		0.418912	-2.38714		0.631115	0.775223		Rps10ap	RPS
Rps25bp		0.895365	0.534564	0.505825		0.932672		2.8833	2.8833		0.642725	-1.55588		1.09648	0.591562	0.559758		1.07603		3.11348	3.11348		0.628235	-1.59176		0.712287	0.66037		Rps25bp	RPS
Rpl1bp		1.18032	0.672977	0.505825		1.2295		3.62986	3.62986		0.642725	-1.55588		0.831764	0.564937	0.440555		0.816255		2.97335	2.97335		0.49445	-2.02245		0.756223	0.739373		Rpl1bp	RPL
Rpl9bp		0.870964	0.549541	0.501187		0.907254		2.96408	2.96408		0.636833	-1.57027		1.1272	0.608135	0.57544		1.10618		3.20071	3.20071		0.645836	-1.54838		0.761535	0.670414		Rpl9bp	RPL
Rpl5p		1.33045	0.57544	0.903649		1.38589		3.10377	3.10377		1.14822	1.14822		0.737904	0.420727	0.666807		0.724146		2.21435	2.21435		0.74838	-1.33622		1.28253	0.480041		Rpl5p	RPL
Rpl25p		1.05682	0.570164	0.685488		1.10085		3.07532	3.07532		0.871014	-1.14809		0.928966	0.519996	0.642688		0.911645		2.73682	2.73682		0.721311	-1.38637		0.819422	0.603843		Rpl25p	RPL
Rps27ap		0.946237	0.625173	0.496592		0.985664		3.37202	3.37202		0.630994	-1.5848		1.03753	0.654636	0.515229		1.01818		3.44545	3.44545		0.578259	-1.72933		0.875836	0.731373		Rps27ap	RPS
Puf6p		1.1272	0.505825	1.24738		1.17416		2.72829	2.72829		1.58498	1.58498		0.870964	0.448745	1.08643		0.854724		2.36182	2.36182		1.21933	1.21933		1.97361	0.173218		Puf6p	Pumilio-homology domain protein that binds the 3' UTR of ASH1 mRNA and represses its translation, resulting in proper asymmetric localization of ASH1 mRNA; also co-sediments with the 60S ribosomal subunit and is required for its biogenesis
Loc1p		0.903649	0.636796	0.49204		0.941301		3.43471	3.43471		0.625209	-1.59947		1.08643	0.704693	0.544503		1.06617		3.70891	3.70891		0.611114	-1.63636		0.97695	0.749604		Loc1p	Nuclear protein involved in asymmetric localization of ASH1 mRNA; binds double-stranded RNA in vitro; constituent of 66S pre-ribosomal particles
Rps9bp		0.591562	0.452898	0.642688		0.61621		2.44281	2.44281		0.81663	-1.22455		1.65959	0.77983	1.04713		1.62864		4.10437	4.10437		1.17523	1.17523		1.62447	0.561588		Rps9bp	RPS
Rrs1p		0.870964	0.613762	0.642688		0.907254		3.31047	3.31047		0.81663	-1.22455		1.1272	0.698232	0.731139		1.10618		3.67491	3.67491		0.820583	-1.21865		1.13555	0.681465		Rrs1p	B factor
Ytm1p		0.937562	0.57544	1.19124		0.976627		3.10377	3.10377		1.51365	1.51365		1.04713	0.619441	1.24738		1.0276		3.26022	3.26022		1.39998	1.39998		2.31941	0.249789		Ytm1p	A3 factor
Dbp6p		1.2942	0.724436	1.18032		1.34812		3.90742	3.90742		1.49977	1.49977		0.758578	0.549541	0.903649		0.744433		2.89232	2.89232		1.0142	1.0142		2.32843	0.329933		Dbp6p	Essential protein involved in ribosome biogenesis; putative ATP-dependent RNA helicase of the DEAD-box protein famil
Rpl15ap		0.452898	0.469894	0.717794		0.471768		2.53449	2.53449		0.912064	-1.09641		2.1677	0.870964	1.44544		2.12729		4.58402	4.58402		1.62227	1.62227		1.91109	0.589167		Rpl15ap	RPL
Noc2p		1.11686	0.483059	2.18776		1.1634		2.6055	2.6055		2.77988	2.77988		0.879022	0.452898	1.90546		0.862632		2.38367	2.38367		2.13856	2.13856		2.4769	0.0694462		Noc2p	Protein that forms a nucleolar complex with Mak21p that binds to 90S and 66S pre-ribosomes, as well as a nuclear complex with Noc3p that binds to 66S pre-ribosomes; both complexes mediate intranuclear transport of ribosomal precursors
Enp2p		0.787046	0.794328	0.413047		0.819839		4.2844	4.2844		0.524838	-1.90535		1.24738	1	0.519996		1.22412		5.26316	5.26316		0.583609	-1.71347		1.48218	0.955639		Enp2p	Essential nucleolar protein, required for biogenesis of the small ribosomal subunit; contains WD repeats, interacts with Mpp10p and Bfr2p, and has homology to Spb1p
Rix1p		1.02802	0.772681	0.83946		1.07085		4.16764	4.16764		1.06666	1.06666		0.954993	0.744732	0.809096		0.937186		3.91964	3.91964		0.908076	-1.10123		2.01318	0.627026		Rix1p	Essential component of the Rix1 complex (Rix1p, Ipi1p, Ipi3p) that is required for processing of ITS2 sequences from 35S pre-rRNA; Rix1 complex associates with Mdn1p in pre-60S ribosomal particles
Rpl27ap		1.04713	0.751623	0.981748		1.09076		4.05406	4.05406		1.24746	1.24746		0.937562	0.704693	0.937562		0.92008		3.70891	3.70891		1.05226	1.05226		2.51567	0.396348		Rpl27ap	RPL
Gar1p		0.946237	0.679204	1.55597		0.985664		3.66345	3.66345		1.97709	1.97709		1.03753	0.529663	1.58489		1.01818		2.7877	2.7877		1.77878	1.77878		2.55175	0.215023		Gar1p	Protein component of the H/ACA snoRNP pseudouridylase complex, involved in the modification and cleavage of the 18S pre-rRNA
Rpl32p		1.22462	0.946237	0.630957		1.27564		5.10376	5.10376		0.801725	-1.24731		0.801678	0.77983	0.524808		0.78673		4.10437	4.10437		0.58901	-1.69777		1.56576	0.884189		Rpl32p	RPL
Air1p		1.22462	0.751623	1.58489		1.27564		4.05406	4.05406		2.01384	2.01384		0.801678	0.608135	1.28233		0.78673		3.20071	3.20071		1.4392	1.4392		2.67695	0.293772		Air1p	Zinc knuckle protein, involved in nuclear RNA processing and degradation as a component of the TRAMP complex; stimulates the poly(A) polymerase activity of Pap2p in vitro; functionally redundant with Air2p
Rpl34ap		0.737904	0.77983	0.47863		0.76865		4.2062	4.2062		0.60817	-1.64428		1.33045	1.05682	0.648634		1.30565		5.5622	5.5622		0.727985	-1.37366		1.68762	0.933503		Rpl34ap	RPL
Rpl3p		0.387258	0.409261	0.903649		0.403393		2.20745	2.20745		1.14822	1.14822		2.53513	0.954993	2.24905		2.48786		5.02628	5.02628		2.52419	2.52419		2.72653	0.410545		Rpl3p	RPL
Rpc10p		0.937562	0.765597	1.07647		0.976627		4.12943	4.12943		1.36781	1.36781		1.04713	0.816582	1.13763		1.0276		4.2978	4.2978		1.2768	1.2768		2.76796	0.417782		Rpc10p	RNA polymerase subunit ABC10-alpha, found in RNA polymerase complexes I, II, and III
Nop10p		0.972747	0.928966	0.591562		1.01328		5.01061	5.01061		0.751667	-1.33038		1.00925	0.937562	0.597035		0.990435		4.93454	4.93454		0.670073	-1.49237		1.7806	0.921624		Nop10p	Constituent of small nucleolar ribonucleoprotein particles containing H/ACA-type snoRNAs, which are required for pseudouridylation and processing of pre-18S rRNA
Ssf1p		0.816582	0.758578	1.05682		0.850607		4.09157	4.09157		1.34284	1.34284		1.20226	0.92045	1.28233		1.17985		4.84447	4.84447		1.4392	1.4392		2.92952	0.450832		Ssf1p	Constituent of 66S pre-ribosomal particles
Rpl33ap		0.816582	0.787046	0.912011		0.850607		4.24512	4.24512		1.15884	1.15884		1.20226	0.963829	1.11686		1.17985		5.07278	5.07278		1.25349	1.25349		2.93256	0.505567		Rpl33ap	RPL
Rpl20ap		0.787046	0.787046	0.937562		0.819839		4.24512	4.24512		1.19131	1.19131		1.24738	0.981748	1.18032		1.22412		5.16709	5.16709		1.32471	1.32471		2.98206	0.50669		Rpl20ap	RPL
Rpl6ap		1.15878	1.13763	0.642688		1.20706		6.13607	6.13607		0.81663	-1.22455		0.847227	0.972747	0.544503		0.83143		5.11972	5.11972		0.611114	-1.63636		2.09872	1.02491		Rpl6ap	RPL
Dbp3p		0.831764	0.895365	0.794328		0.866421		4.82937	4.82937		1.00931	1.00931		1.18032	1.05682	0.937562		1.15831		5.5622	5.5622		1.05226	1.05226		3.11328	0.605817		Dbp3p	Putative ATP-dependent RNA helicase of the DEAD-box family involved in ribosomal biogenesis
Jip5p		1.19124	0.954993	1.49969		1.24088		5.15098	5.15098		1.90557	1.90557		0.824138	0.794328	1.24738		0.808771		4.18067	4.18067		1.39998	1.39998		3.1593	0.449005		Jip5p	Essential protein required for biogenesis of the large ribosomal subunit; interacts with proteins involved in RNA processing, ribosome biogenesis, ubiquitination and demethylation; similar to WDR55, a human WD repeat protein
Rpl11ap		0.855067	0.946237	0.92045		0.890694		5.10376	5.10376		1.16957	1.16957		1.14815	1.09648	1.0666		1.12675		5.77094	5.77094		1.19708	1.19708		3.31034	0.617786		Rpl11ap	RPL
Cic1p		1.20226	1.20226	0.758578		1.25236		6.4847	6.4847		0.963885	-1.03747		0.816582	1.00925	0.625173		0.801357		5.31186	5.31186		0.701653	-1.42521		2.33347	1.03677		Cic1p	A3 factor
Rps14bp		0.794328	0.963829	0.772681		0.827425		5.19865	5.19865		0.981805	-1.01853		1.23595	1.20226	0.963829		1.2129		6.32771	6.32771		1.08174	1.08174		2.89739	0.862335		Rps14bp	RPS
Mak16p		0.559758	0.394457	2.65461		0.583081		2.1276	2.1276		3.37307	3.37307		1.75388	0.679204	4.16869		1.72118		3.57476	3.57476		4.67867	4.67867		3.43852	0.261379		Mak16p	Essential nuclear protein, constituent of 66S pre-ribosomal particles; required for maturation of 25S and 5.8S rRNAs; required for maintenance of M1 satellite double-stranded RNA of the L-A virus
Rrp36p		0.619441	0.534564	2.05116		0.645251		2.8833	2.8833		2.6063	2.6063		1.58489	0.912011	3.16228		1.55534		4.80006	4.80006		3.54913	3.54913		3.4597	0.244313		Rrp36p	Component of 90S preribosomes; involved in early cleavages of the 35S pre-rRNA and in production of the 40S ribosomal subunit
Utp4p		1.03753	1.09648	1.25892		1.08076		5.91412	5.91412		1.59965	1.59965		0.946237	1.03753	1.22462		0.928594		5.46067	5.46067		1.37443	1.37443		3.58722	0.608468		Utp4p	Subunit of U3-containing 90S preribosome and Small Subunit (SSU) processome complexes involved in production of 18S rRNA and assembly of small ribosomal subunit; member of t-Utp subcomplex involved with transcription of 35S rRNA transcript
Sbp1p		1.0666	0.77983	2.0893		1.11104		4.2062	4.2062		2.65476	2.65476		0.895365	0.981748	2.18776		0.87867		5.16709	5.16709		2.4554	2.4554		3.62086	0.323558		Sbp1p	Protein that binds eIF4G and has a role in repression of translation; has an RGG motif; found in cytoplasmic P bodies; found associated with small nucleolar RNAs snR10 and snR11
Cbf5p		1.0666	0.685488	3.13329		1.11104		3.69735	3.69735		3.9813	3.9813		0.92045	0.698232	2.80543		0.903287		3.67491	3.67491		3.14864	3.14864		3.62555	0.0867947		Cbf5p	Pseudouridine synthase catalytic subunit of box H/ACA small nucleolar ribonucleoprotein particles (snoRNPs), acts on both large and small rRNAs and on snRNA U2; mutations in human ortholog dyskerin cause the disorder dyskeratosis congenita
Ebp2p		1.09648	1	1.94089		1.14216		5.39374	5.39374		2.46618	2.46618		0.895365	0.928966	1.75388		0.87867		4.8893	4.8893		1.96844	1.96844		3.67942	0.428225		Ebp2p	Required for 25S rRNA maturation and 60S ribosomal subunit assembly; localizes to the nucleolus and in foci along nuclear periphery; constituent of 66S pre-ribosomal particles; cooperates with Rrs1p and Mps3p to mediate telomere clustering by binding Sir4p, but is not involved in telomere tetherin
Rpl13ap		1	1.21339	0.801678		1.04167		6.54471	6.54471		1.01865	1.01865		0.981748	1.20226	0.794328		0.963443		6.32771	6.32771		0.891502	-1.1217		3.19234	0.961821		Rpl13ap	RPL
Rpl16bp		1.13763	1.39316	0.679204		1.18503		7.51433	7.51433		0.863029	-1.15871		0.862979	1.21339	0.597035		0.846888		6.38626	6.38626		0.670073	-1.49237		2.81238	1.20053		Rpl16bp	RPL
Mak11p		0.801678	1.10662	1.10662		0.835081		5.96885	5.96885		1.40613	1.40613		1.22462	1.36773	1.36773		1.20178		7.19857	7.19857		1.53505	1.53505		4.02715	0.748727		Mak11p	Protein involved in an early, nucleolar step of 60S ribosomal subunit biogenesis; essential for cell growth and replication of killer M1 dsRNA virus; contains four beta-transducin repeats
Rpl30p		0.672977	0.895365	1.51356		0.701017		4.82937	4.82937		1.9232	1.9232		1.45881	1.34276	2.1677		1.43161		7.06718	7.06718		2.43289	2.43289		4.06316	0.59246		Rpl30p	RPL30
Fcf1p		1.08643	1.31826	1.23595		1.13169		7.11034	7.11034		1.57045	1.57045		0.903649	1.20226	1.1272		0.8868		6.32771	6.32771		1.26509	1.26509		4.0684	0.769958		Fcf1p	Putative PINc domain nuclease required for early cleavages of 35S pre-rRNA and maturation of 18S rRNA; component of the SSU (small subunit) processome involved in 40S ribosomal subunit biogenesis; copurifies with Faf1p
Srp40p		1.14815	1.39316	1.21339		1.19599		7.51433	7.51433		1.54179	1.54179		0.855067	1.21339	1.05682		0.839123		6.38626	6.38626		1.1861	1.1861		4.15712	0.815307		Srp40p	Nucleolar, serine-rich protein with a role in preribosome assembly or transport; may function as a chaperone of small nucleolar ribonucleoprotein particles (snoRNPs)
Nhp2p		0.679204	1.18032	0.654636		0.707504		6.36635	6.36635		0.831812	-1.20219		1.43219	1.65959	0.981748		1.40548		8.73467	8.73467		1.10185	1.10185		3.75017	1.14773		Nhp2p	Nuclear protein related to mammalian high mobility group (HMG) proteins, essential for function of H/ACA-type snoRNPs, which are involved in 18S rRNA processing
Glc7p		0.737904	1.15878	1.18032		0.76865		6.25015	6.25015		1.49977	1.49977		1.33045	1.55597	1.57036		1.30565		8.18929	8.18929		1.76247	1.76247		4.42542	0.831002		Glc7p	Type 1 serine/threonine protein phosphatase catalytic subunit, involved in many processes (eg: glycogen metabolism, sporulation, mitosis); accumulates at mating projections by interaction with Afr1p; interacts with many regulatory subunits
Rpl14bp		1.11686	1.59956	1.01859		1.1634		8.62761	8.62761		1.29427	1.29427		0.879022	1.41906	0.903649		0.862632		7.46872	7.46872		1.0142	1.0142		4.6012	1.00247		Rpl14bp	RPL
Rrp15p		1.08643	1.49969	1.52757		1.13169		8.08892	8.08892		1.941	1.941		0.903649	1.39316	1.38038		0.8868		7.33241	7.33241		1.54925	1.54925		4.72789	0.86543		Rrp15p	Nucleolar protein, constituent of pre-60S ribosomal particles; required for proper processing of the 27S pre-rRNA at the A3 and B1 sites to yield mature 5.8S and 25S rRNAs
Utp6p		0.744732	1.03753	2.42103		0.775763		5.59616	5.59616		3.07628	3.07628		1.31826	1.35519	3.22107		1.29368		7.13257	7.13257		3.61512	3.61512		4.85503	0.46632		Utp6p	Nucleolar protein, component of the small subunit (SSU) processome containing the U3 snoRNA that is involved in processing of pre-18S rRNA
Cka2p		1.36773	1.87068	1.45881		1.42472		10.09	10.09		1.85364	1.85364		0.717794	1.35519	1.05682		0.70441		7.13257	7.13257		1.1861	1.1861		5.06557	1.06931		Cka2p	Alpha' catalytic subunit of casein kinase 2 (CK2), a Ser/Thr protein kinase with roles in cell growth and proliferation; CK2, comprised of CKA1, CKA2, CKB1 and CKB2, has many substrates including transcription factors and all RNA polymerase
Rpl16ap		1.02802	1.75388	0.816582		1.07085		9.45998	9.45998		1.03759	1.03759		0.954993	1.72187	0.794328		0.937186		9.06247	9.06247		0.891502	0.891502		5.11289	1.1983		Rpl16ap	RPL
Rpl6bp		1.0666	1.77011	1.04713		1.11104		9.54751	9.54751		1.33053	1.33053		0.92045	1.64437	0.963829		0.903287		8.65459	8.65459		1.08174	1.08174		5.15359	1.14345		Rpl6bp	RPL
Rps20p		0.912011	1.51356	1.5417		0.950011		8.16376	8.16376		1.95896	1.95896		1.07647	1.64437	1.7378		1.05639		8.65459	8.65459		1.95039	1.95039		5.18193	0.932973		Rps20p	RPS
Rps16bp		1.78649	1.99526	1.95885		1.86093		10.7619	10.7619		2.489	2.489		0.515229	1.21339	1.0666		0.505622		6.38626	6.38626		1.19708	1.19708		5.20857	1.07737		Rps16bp	RPS
Brx1p		0.737904	1.1272	2.58226		0.76865		6.07982	6.07982		3.28114	3.28114		1.33045	1.41906	3.63078		1.30565		7.46872	7.46872		4.07495	4.07495		5.22616	0.475793		Brx1p	Nucleolar protein, constituent of 66S pre-ribosomal particles; depletion leads to defects in rRNA processing and a block in the assembly of large ribosomal subunits; possesses a sigma(70)-like RNA-binding motif
Dbp9p		0.879022	1.48594	1.85353		0.915648		8.01476	8.01476		2.35519	2.35519		1.11686	1.61436	2.01372		1.09604		8.49663	8.49663		2.26007	2.26007		5.28166	0.859991		Dbp9p	ATP-dependent RNA helicase of the DEAD-box family involved in biogenesis of the 60S ribosomal subunit
Utp5p		0.751623	0.847227	3.80189		0.782941		4.56973	4.56973		4.83087	4.83087		1.30617	1.22462	4.92039		1.28182		6.44535	6.44535		5.52233	5.52233		5.34207	0.209541		Utp5p	Subunit of U3-containing Small Subunit (SSU) processome complex involved in production of 18S rRNA and assembly of small ribosomal subunit
Rpf1p		1.11686	1.90546	1.01859		1.1634		10.2776	10.2776		1.29427	1.29427		0.879022	1.72187	0.879022		0.862632		9.06247	9.06247		0.986557	-1.01363		4.90517	1.40102		Rpf1p	Nucleolar protein involved in the assembly and export of the large ribosomal subunit; constituent of 66S pre-ribosomal particles; contains a sigma(70)-like motif, which is thought to bind RNA
Rpl7ap		0.946237	1.6293	1.61436		0.985664		8.788	8.788		2.05128	2.05128		1.03753	1.7378	1.87068		1.01818		9.14632	9.14632		2.09953	2.09953		5.52128	0.995423		Rpl7ap	RPL
Fcf2p		0.972747	1.55597	2.55859		1.01328		8.39248	8.39248		3.25106	3.25106		1.00925	1.58489	2.60615		0.990435		8.34154	8.34154		2.92498	2.92498		5.72752	0.762701		Fcf2p	Essential nucleolar protein involved in the early steps of 35S rRNA processing; interacts with Faf1p; member of a transcriptionally co-regulated set of genes called the RRB regulon
Rcl1p		0.903649	1.80302	1.88799		0.941301		9.72502	9.72502		2.39897	2.39897		1.08643	1.97697	2.07014		1.06617		10.4051	10.4051		2.32339	2.32339		6.21312	1.11415		Rcl1p	Endonuclease that cleaves pre-rRNA at site A2 for 18S rRNA biogenesis; subunit of U3-containing 90S preribosome processome complex involved in small ribosomal subunit assembly; stimulates Bms1p GTPase and U3 binding activity; similar to RNA cyclase-like proteins but no cyclase activity detected
Utp11p		0.794328	1.58489	2.37684		0.827425		8.54851	8.54851		3.02013	3.02013		1.23595	2.07014	2.96483		1.2129		10.8955	10.8955		3.32753	3.32753		6.44791	0.975532		Utp11p	Subunit of U3-containing Small Subunit (SSU) processome complex involved in production of 18S rRNA and assembly of small ribosomal subunit
Rpa34p		0.879022	1.70608	2.77971		0.915648		9.20217	9.20217		3.53204	3.53204		1.11686	1.90546	3.10456		1.09604		10.0287	10.0287		3.48435	3.48435		6.56183	0.885548		Rpa34p	RNA polymerase I subunit A34.5
Nop58p		0.946237	0.981748	6.13762		0.985664		5.2953	5.2953		7.79875	7.79875		1.03753	1.04713	7.31139		1.01818		5.51121	5.51121		8.20583	8.20583		6.70277	0.378075		Nop58p	Protein involved in pre-rRNA processing, 18S rRNA synthesis, and snoRNA synthesis; component of the small subunit processome complex, which is required for processing of pre-18S rRNA
Rpl18bp		0.383707	1.34276	1.43219		0.399695		7.24253	7.24253		1.81981	1.81981		2.55859	2.80543	3.34195		2.51088		14.7654	14.7654		3.75079	3.75079		6.89464	1.42674		Rpl18bp	RPL
Rps4bp		1.38038	2.29087	3.31131		1.4379		12.3564	12.3564		4.20751	4.20751		0.711214	1.77011	2.37684		0.697952		9.31636	9.31636		2.66761	2.66761		7.13696	1.12313		Rps4bp	RPS
Rpl14ap		0.608135	1.90546	1.0666		0.633474		10.2776	10.2776		1.35527	1.35527		1.61436	2.85759	1.70608		1.58426		15.0399	15.0399		1.91479	1.91479		7.14689	1.6647		Rpl14ap	RPL
Mak5p		0.559758	0.698232	6.13762		0.583081		3.76609	3.76609		7.79875	7.79875		1.75388	1.13763	10.0925		1.72118		5.98751	5.98751		11.3272	11.3272		7.21989	0.799121		Mak5p	Essential nucleolar protein, putative DEAD-box RNA helicase required for maintenance of M1 dsRNA virus; involved in biogenesis of large (60S) ribosomal subunits
Dbp7p		0.698232	1.92309	1.59956		0.727325		10.3727	10.3727		2.03248	2.03248		1.40605	2.70396	2.29087		1.37983		14.2314	14.2314		2.57112	2.57112		7.3019	1.49718		Dbp7p	Putative ATP-dependent RNA helicase of the DEAD-box family involved in ribosomal biogenesis; essential for growth under anaerobic conditions
Rrp1p		0.654636	1.69044	2.55859		0.681913		9.1178	9.1178		3.25106	3.25106		1.49969	2.44343	3.69828		1.47172		12.8602	12.8602		4.15071	4.15071		7.34493	1.1229		Rrp1p	"A3 factor"
Pno1p		0.816582	1.02802	7.94328		0.850607		5.54485	5.54485		10.0931	10.0931		1.13763	1.02802	8.79023		1.11642		5.41061	5.41061		9.86557	9.86557		7.72854	0.650311		Pno1p	Essential nucleolar protein required for pre-18S rRNA processing, interacts with Dim1p, an 18S rRNA dimethyltransferase, and also with Nob1p, which is involved in proteasome biogenesis; contains a KH domain
Imp4p		1.45881	2.03236	8.3946		1.5196		10.962	10.962		10.6666	10.6666		0.666807	1.31826	6.54636		0.654374		6.93819	6.93819		7.34721	7.34721		8.9785	0.532445		Imp4p	Component of the SSU processome, which is required for pre-18S rRNA processing; interacts with Mpp10p; member of a superfamily of proteins that contain a sigma(70)-like motif and associate with RNAs
Nsr1p		0.870964	1.70608	6.19441		0.907254		9.20217	9.20217		7.87092	7.87092		1.11686	2.63027	6.19441		1.09604		13.8435	13.8435		6.9522	6.9522		9.4672	0.765067		Nsr1p	Nucleolar protein that binds nuclear localization sequences, required for pre-rRNA processing and ribosome biogenesi
Utp22p		0.666807	2.75423	1.7378		0.69459		14.8556	14.8556		2.20813	2.20813		1.45881	3.59749	2.42103		1.43161		18.9342	18.9342		2.7172	2.7172		9.67878	2.12493		Utp22p	Possible U3 snoRNP protein involved in maturation of pre-18S rRNA,
Bud22p		0.92045	3.04789	2.60615		0.958802		16.4396	16.4396		3.3115	3.3115		1.0666	3.16228	2.70396		1.04671		16.6436	16.6436		3.03475	3.03475		9.85734	1.92989		Bud22p	Protein required for 18S rRNA maturation and small ribosomal subunit biogenesis; cosediments with pre-ribosomal particles;
Rps23ap		1.94089	3.01995	7.72681		2.02176		16.2888	16.2888		9.81805	9.81805		0.519996	1.80302	4.20727		0.5103		9.48957	9.48957		4.72196	4.72196		10.0796	1.1874		Rps23ap	RPS
Utp9p		1.97697	4.13048	6.30957		2.05934		22.2787	22.2787		8.01725	8.01725		0.496592	2.1677	2.85759		0.487333		11.409	11.409		3.20717	3.20717		11.228	2.02481		Utp9p	Nucleolar protein, component of the small subunit (SSU) processome containing the U3 snoRNA that is involved in processing of pre-18S rRNA
Snu13p		0.704693	3.40408	2.85759		0.734055		18.3607	18.3607		3.63099	3.63099		1.39316	4.09261	4.01791		1.36718		21.54	21.54		4.50944	4.50944		12.0103	2.3167		Snu13p	RNA binding protein, part of U3 snoRNP involved in rRNA processing, part of U4/U6-U5 tri-snRNP involved in mRNA splicing, similar to human 15.5K protein
Rrp5p		0.510505	2.65461	5.29664		0.531776		14.3183	14.3183		6.73016	6.73016		1.99526	3.76704	8.01678		1.95806		19.8265	19.8265		8.99751	8.99751		12.4681	1.46158		Rrp5p	RNA binding protein with preference for single stranded tracts of U's involved in synthesis of both 18S and 5.8S rRNAs; component of both the ribosomal small subunit (SSU) processosome and the 90S preribosome
Bud21p		0.731139	2.31206	9.90832		0.761603		12.4707	12.4707		12.59	12.59		1.30617	2.51189	11.695		1.28182		13.2205	13.2205		13.1257	13.1257		12.8517	0.0940651		Bud21p	Component of small ribosomal subunit (SSU) processosome that contains U3 snoRNA; originally isolated as bud-site selection mutant that displays a random budding pattern
Noc4p		0.448745	3.04789	2.93765		0.467443		16.4396	16.4396		3.73272	3.73272		2.18776	5.59758	5.86138		2.14697		29.4609	29.4609		6.57843	6.57843		14.0529	2.90645		Noc4p	Nucleolar protein, forms a complex with Nop14p that mediates maturation and nuclear export of 40S ribosomal subunits
Nan1p		0.564937	3.90841	4.69894		0.588476		21.081	21.081		5.9707	5.9707		1.7378	4.83059	6.30957		1.7054		25.4241	25.4241		7.08145	7.08145		14.8893	2.45723		Nan1p	U3 snoRNP protein, component of the small (ribosomal) subunit (SSU) processosome containing U3 snoRNA; required for the biogenesis of18S rRNA
Fyv7p		1.1272	5.34564	3.63078		1.17416		28.833	28.833		4.61344	4.61344		0.870964	4.69894	3.19154		0.854724		24.7313	24.7313		3.58197	3.58197		15.4399	3.30255		Fyv7p	Essential protein required for maturation of 18S rRNA
Nop4p		0.487529	2.26987	10.5682		0.507842		12.2431	12.2431		13.4284	13.4284		2.10863	4.05509	16.7494		2.06931		21.3426	21.3426		18.7985	18.7985		16.4531	1.08282		Nop4p	Nucleolar protein, essential for processing and maturation of 27S pre-rRNA and large ribosomal subunit biogenesis; constituent of 66S pre-ribosomal particles; contains four RNA recognition motifs
Nop6p		1.00925	3.25087	15.7036		1.05131		17.5344	17.5344		19.9538	19.9538		1	2.75423	13.8038		0.981354		14.4959	14.4959		15.4925	15.4925		16.8692	0.603544		Nop6p	rRNA-binding protein required for 40S ribosomal subunit biogenesis; contains an RNA recognition motif (RRM)
Kri1p		1.11686	2.99226	17.0608		1.1634		16.1395	16.1395		21.6783	21.6783		0.981748	2.85759	15.2757		0.963443		15.0399	15.0399		17.1444	17.1444		17.5005	0.728689		Kri1p	Essential nucleolar protein required for 40S ribosome biogenesis; associate with snR30; physically and functionally interacts with Krr1p
Krr1p		0.544503	4.69894	5.44503		0.56719		25.3449	25.3449		6.91871	6.91871		1.83654	5.80764	7.24436		1.80229		30.5665	30.5665		8.13059	8.13059		17.7402	2.99929		Krr1p	Essential nucleolar protein required for the synthesis of 18S rRNA and for the assembly of 40S ribosomal subuni
Rex4p		0.685488	4.74242	6.08135		0.71405		25.5794	25.5794		7.72726	7.72726		1.36773	5.7544	7.37904		1.34223		30.2863	30.2863		8.28175	8.28175		17.9687	2.9168		Rex4p	Putative RNA exonuclease possibly involved in pre-rRNA processing and ribosome assembly
Utp13p		0.895365	5.70164	5.7544		0.932672		30.7532	30.7532		7.31182	7.31182		1.09648	5.91562	5.91562		1.07603		31.1348	31.1348		6.6393	6.6393		18.9598	3.46045		Utp13p	Nucleolar protein, component of the small subunit (SSU) processome containing the U3 snoRNA that is involved in processing of pre-18S rRNA
Utp30p		1.5417	7.11213	4.32514		1.60594		38.361	38.361		5.49573	5.49573		0.636796	5.44503	4.28548		0.624922		28.658	28.658		4.80975	4.80975		19.3311	4.21163		Utp30p	Putative subunit of U3-containing 90S preribosome complex; complex is involved in production of 18S rRNA and assembly of small ribosomal subunit
Nop13p		2.35505	7.94328	9.90832		2.45318		42.844	42.844		12.59	12.59		0.394457	4.16869	5.34564		0.387102		21.9405	21.9405		5.9996	5.9996		20.8435	4.01479		Nop13p	Nucleolar protein found in preribosomal complexes; contains an RNA recognition motif (RRM)
Sof1p		0.928966	5.70164	7.24436		0.967673		30.7532	30.7532		9.20503	9.20503		1.04713	6.66807	8.01678		1.0276		35.0951	35.0951		8.99751	8.99751		21.0127	3.46704		Sof1p	Essential protein required for biogenesis of 40S (small) ribosomal subunit; has similarity to the beta subunit of trimeric G-proteins and the splicing factor Prp4p
Nop56p		0.912011	5.91562	8.95365		0.950011		31.9073	31.9073		11.3769	11.3769		1.07647	6.19441	8.55067		1.05639		32.6022	32.6022		9.59671	9.59671		21.3708	3.14798		Nop56p	Essential evolutionarily-conserved nucleolar protein component of the box C/D snoRNP complexes that direct 2'-O-methylation of pre-rRNA during its maturation
Rrp7p		1.34276	8.09096	6.91831		1.39871		43.6406	43.6406		8.79074	8.79074		0.724436	6.08135	5.24808		0.710928		32.0071	32.0071		5.8901	5.8901		22.5821	4.5669		Rrp7p	Essential protein involved in rRNA processing and ribosome biogenesis
Mpp10p		1.28233	7.51623	15.1356		1.33576		40.5406	40.5406		19.232	19.232		0.717794	6.48634	12.5892		0.70441		34.1387	34.1387		14.1293	14.1293		27.0102	3.09672		Mpp10p	Component of the SSU processome and 90S preribosome, required for pre-18S rRNA processing, interacts with and controls the stability of Imp3p and Imp4p, essential for viability; similar to human Mpp10p
YCR087C-A		0.824138	7.7983	9.2045		0.858477		42.062	42.062		11.6957	11.6957		1.19124	9.2045	10.7647		1.16903		48.4447	48.4447		12.0815	12.0815		28.571	4.85981		YCR087C-A	Putative protein of unknown function; green fluorescent protein (GFP)-fusion protein localizes to the nucleolus; YCR087C-A is not an essential gene (2)
Nop12p		0.660694	8.24138	13.4277		0.688222		44.4519	44.4519		17.0618	17.0618		1.64437	9.90832	16.7494		1.61371		52.149	52.149		18.7985	18.7985		33.1153	4.45694		Nop12p	Nucleolar protein involved in pre-25S rRNA processing and biogenesis of large 60S ribosomal subunit; contains an RNA recognition motif (RRM); binds to Ebp2; similar to Nop13p and Nsr1p
Cms1p		0.654636	7.51623	21.0863		0.681913		40.5406	40.5406		26.7932	26.7932		1.49969	7.51623	22.9087		1.47172		39.5591	39.5591		25.7112	25.7112		33.151	1.99709		Cms1p	Putative subunit of the 90S preribosome processome complex
Pwp1p		2.0893	9.0365	21.4783		2.17635		48.7405	48.7405		27.2914	27.2914		0.559758	9.2045	25.8226		0.549321		48.4447	48.4447		28.9816	28.9816		38.3646	2.95778		Pwp1p	Protein with WD-40 repeats involved in rRNA processing; associates with trans-acting ribosome biogenesis factors; similar to beta-transducin superfamily
Mak21p		0.322107	6.72977	16.1436		0.335528		36.2986	36.2986		20.5128	20.5128		3.19154	12.7057	29.6483		3.13203		66.8723	66.8723		33.2753	33.2753		39.2398	4.91274		Mak21p	Constituent of 66S pre-ribosomal particles, required for large (60S) ribosomal subunit biogenesis; involved in nuclear export of pre-ribosomes; required for maintenance of dsRNA virus; homolog of human CAATT-binding protein
